# Supplementary material for: You say ‘prefrontal cortex' and I say ‘anterior cingulate': meta-analysis of spatial overlap in amygdala-to-prefrontal connectivity and internalizing symptomology
Source: Transl Psychiatry. 2016 Nov 8;6(11):e944–. doi: 10.1038/tp.2016.218 (PMC5314129; doi:10.1038/tp.2016.218)
Supplement: Supplementary Table 1 [file tp2016218x1.xlsx]

## Sheet: Sheet1
	Table S1. Studies that met inclusion critieria but did not report coordinate locations, or significant effects in frontal regions.											GSR (global signal regression)?	scrubbing or regressing out affected volumes?
	#	First author	Year	Journal	participant ages	total number of participants	% female	groups or variable of interest	length of scan (mins)	eyes closed or eyes open	n on medications			amygdala seed definiition	whole brain or ROI analysis	reason excluded
	1	Kruschwitz	2014	Brain Struct Funct	34.1 ± 9.8	178	0.505618	neuroticism in healthy adults	5	eyes closed	not reported	yes	no	AAL atlas	whole brain	no frontal findings
	2	Burghy	2012	Nature neuroscience	18.44 ± 0.19	66	0.484848	effect of maternal stress during infancy on young adults	7	eyes closed	over-the-counter meds only	yes	no	boundaries based on Beesdo 2009 Arch Gen psych	whole brain	no frontal findings
	3	Geng	2016	Front Behav Neurosci	15.67 ± 1	63	0.444444	trait anxiety in healthy adolescents	7.5	eyes closed	all med free	no	yes	Baur 2013	whole brain	no frontal findings
	4	Jacobs	2016	Psychol Med	rMDD: 21.06 ± 1.54. aMDD: 22.35 ± 1.8. HC: 21.15 ± 1.49	77	0.65	recurrent MDD (rMDD) and active MDD (aMDD) vs. HC	8	eyes open	medication free at time of study	no	no	-23, -5, -19 from prior work	whole brain	no frontal findings
	5	Dickstein	2010	Biol Psychiatry	7-17	30	not specified	pediatric BD vs. HC	8.36	eyes open fixating on word "relax"	all n = 15 bipolar were on psychotropics (n = 6 on lithium, n = 13 on atypical neuroleptics)	yes (repeated without)	no	coorindates from prior study showing decreased GMV in pediatric bipolar	whole brain	no frontal findings
	6	Pannekoek	2013	J Affect Disord	34.1 ± 9.8	22	0.909091	PD (no comorbidities) vs. HC	7.6	eyes closed	2 on meds	yes	no	Harvard-Oxford Subcortical Structural Probability Atlas (in FSL; +-22, -6, -16)	whole brain	no frontal findings
	7	Pannekoek	2013	Euro Neuropsychopharmacol	34.6 ± 10.6	24	0.583333	SAD (no comorbidities) vs. HC	7.51	eyes closed	drug-naive	yes	no	Harvard-Oxford subcortical structural atlas	whole brain	no frontal findings
	8	Cullen	2009	Neurosci Lett	21-53	26	0.653846	adolescents with MDD (25% comorbid ADHD and 83% comorbid AD)	6	listening to music (eyes open/closed not specified)	10 of MDD were medicated	yes	despiking	Prior study (-26, 0, -20 MNI) 8 mm rad sphere	whole brain	no frontal findings
	9	Qiu	2015	Transl Psychiatry	6 months	24	0.5	effects of prental maternal depression in 6-month-old infants	5	during sleep	not reported	yes	removal of 3 high-movement volumes for 3 subjects	manual delineation on T2	whole brain	no coordinates reported
	Abbreviations: major depressive disorder, MDD; attention deficit hyperativity disorder, ADHD; bipolar disorder, BD; social anxiety disorder, SAD; healthy controls, HC; panic disorder, PD.
