# Supplementary material for: You say ‘prefrontal cortex' and I say ‘anterior cingulate': meta-analysis of spatial overlap in amygdala-to-prefrontal connectivity and internalizing symptomology
Source: Transl Psychiatry. 2016 Nov 8;6(11):e944–. doi: 10.1038/tp.2016.218 (PMC5314129; doi:10.1038/tp.2016.218)
Supplement: Supplementary Table 2 [file tp2016218x2.xlsx]

## Sheet: Sheet1
	Table S2. Meta-analytic results. Frontal regions that consistently show altered resting-state functional connectivity with the amygdala across studies.
					peak in MNI space
	cluster #	Macroanatomical location	volume (mm3)	Peak ALE value	x	y	z	BA	Cytoarchitectonic area with probabilistic mapping	studies contributing to cluster (# foci contributing, if more than 1)
	1	bilateral pgACC	2456	0.027	0	37	0	24	s24 [8%]	Thomason 2015, Blackford 2014, Qin 2014, Brown 2014, Fan 2014 (3), Liu 2014 (3), Singh 2014, Anticevic 2013, Prater 2013, Sripada 2012
	2	R sgACC	1744	0.02	4	18	-8	24/32	s24 [72%], 25 [25%]	Davey 2015, Thomason 2015, Liu 2014, Roy 2014, Herringa 2013
	Abbreviations: Brodmann Area, BA; anterior cingulate cortex, ACC; pregenual ACC, pgACC; subgenual ACC, sgACC; activation likelihood estimation, ALE; Montreal
	Neurological Institute, MNI. $Cytoarchitectonic area defined via probabilistic mapping (Anatomy Toolbox v2.1; Eickhoff et al., 2005).
