# Supplementary material for: You say ‘prefrontal cortex' and I say ‘anterior cingulate': meta-analysis of spatial overlap in amygdala-to-prefrontal connectivity and internalizing symptomology
Source: Transl Psychiatry. 2016 Nov 8;6(11):e944–. doi: 10.1038/tp.2016.218 (PMC5314129; doi:10.1038/tp.2016.218)
Supplement: Supplementary Table 3 [file tp2016218x3.xlsx]

## Sheet: Sheet1
	Table S3. Whole brain resting-state functional connectivity of the two anterior cingulate meta-analytic peaks.
				peak in MNI space
	ACC peak	Macroanatomical location	volume (# voxels)	x	y	z	BA	Cytoarchitectonic area with probabilistic mapping/brain region$
	pgACC
		ACC, superior frontal gyrus	10130	0	38	0	24/6/32	s24 [8%]/ ACC
		PCC, MCC	4753	0	-22	36	31/23	MCC
		angular gyrus, precuneus	728	-50	-68	38	39/19	PGa [46%], PGp [38%], PFm [16%]/ angular gyrus
		angular gyrus, precuneus	372	52	-62	36	39	PGp [55%], PGa [45%]/ angular gyrus
		insula, inferior frontal gyrus	296	-34	14	-12	13/47	insula
		middle temporal gyrus	276	62	-6	-16	21	TE 3 [37%]/ middle temporal gyrus
		inferior frontal gyrus, amygdala	251	34	16	-14	13/47	insula
		middle temporal gyrus	190	-64	-14	-14	21	TE 3 [1%]/ middle temporal gyrus
	sgACC
		ACC, middle frontal gyrus, caudate, insula	8085	4	18	-8	25/10/24	s24 [72%], 25 [25%]
		PCC, precuneus	1172	8	-52	20	30/31/23	precuneus
		superior temporal gyrus	208	60	-6	-16	21	TE 3 [18%]/ middle temporal gyrus
		parahippocampal gyrus, amygdala	141	26	-16	-16	28	CA2 [40%], CA3 [28%]/ hippocampus
		middle temporal gyrus	84	-60	-8	-14	21	TE 3 [26%]/ middle temporal gyrus
		parahippocampal gyrus, hippocampus	79	-24	-16	-18	28	CA3 [51%], CA2 [31%], DG [15%]/ hippocampus
		superior temporal gyrus	73	-40	22	-36	38	medial temporal pole
		angular gyrus	69	-48	-74	38	39	PGp [65%], PGa[26%]/ inferior parietal lobe
	Abbreviations: anterior cingulate cortex, ACC; middle cingulate cortex, MCC; posterior cingulate cortex, PCC; Brodmann
	Area, BA; activation likelihood estimation, ALE. $Anatomy Toolbox v2.1 (Eickhoff et al., 2005) was used to defined
	cytoarchitectonic labels (probabilities given in brackets), and brain regions. See Eickhoff et al., 2005 for cytoarchitectonic
	abbreviations.
