# Supplementary material for: You say ‘prefrontal cortex' and I say ‘anterior cingulate': meta-analysis of spatial overlap in amygdala-to-prefrontal connectivity and internalizing symptomology
Source: Transl Psychiatry. 2016 Nov 8;6(11):e944–. doi: 10.1038/tp.2016.218 (PMC5314129; doi:10.1038/tp.2016.218)
Supplement: Supplementary Table 4 [file tp2016218x4.xlsx]

## Sheet: Sheet1
	Table S4. Functional co-activation clusters for the two anterior cingulate meta-analytic peaks.
					peak in MNI space
	ACC peak	Macroanatomical location	volume (mm3)	Peak ALE value	x	y	z	BA	Cytoarchitectonic area with probabilistic mapping/brain region$
	pgACC
		ACC	15384	0.19	0	40	0	24/10/11	s24 [7%]/ACC
		caudate	3576	0.032	-6	12	-8	n/a	25 [14%]/caudate nucleus
		PCC, precuneus	2200	0.036	-6	-58	22	23/31	precuneus
		parahippocampal gyrus, amygdala	1776	0.037	-22	-18	-22	28	subiculum [42%], CA3 [38%], DG [15%]/ hippocampus
		amygdala	1152	0.03	22	-6	-20	n/a	BL amygdala [36%], SF amygdala [31%]/ hippocampus, amygdala
	sgACC
		caudate	9384	0.116	6	18	-8	n/a	s24 [69%], 25 [24%]/ olfactory cortex
		mPFC, ACC	1896	0.022	0	54	-8	11/32	Fp2 [100%]/ middle orbitofrontal gryus
	Abbreviations: anterior cingulate cortex, ACC; posterior cingulate cortex, PCC; middle prefrontal cortex, mPFC; Brodmann Area, BA;
	activation likelihood estimation, ALE. $Anatomy Toolbox v2.1 (Eickhoff et al., 2005) was used to defined cytoarchitectonic labels
	(probabilities given in brackets), and brain regions. See Eickhoff et al., 2005 for cytoarchitectonic abbreviations.
