# Supplementary material for: You say ‘prefrontal cortex' and I say ‘anterior cingulate': meta-analysis of spatial overlap in amygdala-to-prefrontal connectivity and internalizing symptomology
Source: Transl Psychiatry. 2016 Nov 8;6(11):e944–. doi: 10.1038/tp.2016.218 (PMC5314129; doi:10.1038/tp.2016.218)
Supplement: Supplementary Table 5 [file tp2016218x5.xlsx]

## Sheet: Sheet1
	Table S5. Meta-data for retrieved experiments in the BrainMap database reporting functional co-activation with anterior cingulate meta-analytic peaks.
	Meta-analytic peak	BMapID	Year	First_author	Journal	#	ExperimentName	Behavioral Domain
	peak1pgACC	30317	2000	Ingham R J	Brain and Language	1	Overt Solo - Rest, Stutterers	Action.Execution.Speech,Cognition.Language.Speech
	peak1pgACC	30317	2000	Ingham R J	Brain and Language	3	Overt Solo - Rest, Controls	Action.Execution.Speech,Cognition.Language.Speech
	peak1pgACC	30317	2000	Ingham R J	Brain and Language	5	Rest - Overt Solo, Stutterers	Action.Execution.Speech,Cognition.Language.Speech
	peak1pgACC	30317	2000	Ingham R J	Brain and Language	7	Rest - Overt Solo, Controls	Action.Execution.Speech,Cognition.Language.Speech
	peak1pgACC	30317	2000	Ingham R J	Brain and Language	9	Overt Chorus - Rest, Stutterers	Action.Execution.Speech,Cognition.Language.Speech
	peak1pgACC	30317	2000	Ingham R J	Brain and Language	11	Overt Chorus - Rest, Controls	Action.Execution.Speech,Cognition.Language.Speech
	peak1pgACC	30317	2000	Ingham R J	Brain and Language	13	Rest - Overt Chorus, Stutterers	Action.Execution.Speech,Cognition.Language.Speech
	peak1pgACC	30317	2000	Ingham R J	Brain and Language	15	Rest - Overt Chorus, Controls	Action.Execution.Speech,Cognition.Language.Speech
	peak1pgACC	9090115	2006	Harenski C L	NeuroImage	7	Decrease, Moral > Watch, Moral	Action.Inhibition,Cognition.Social Cognition,Emotion
	peak1pgACC	9090115	2006	Harenski C L	NeuroImage	6	Decrease, Non-moral > Number Discrimination	Action.Inhibition,Emotion
	peak1pgACC	9090115	2006	Harenski C L	NeuroImage	9	Decrease, Non-moral > Decrease, Moral	Action.Inhibition,Emotion
	peak1pgACC	9090115	2006	Harenski C L	NeuroImage	5	Decrease, Moral > Number Discrimination	Action.Inhibition,Emotion,Cognition.Social Cognition
	peak1pgACC	9090115	2006	Harenski C L	NeuroImage	8	Decrease, Moral > Decrease, Non-moral	Action.Inhibition,Emotion,Cognition.Social Cognition
	peak1pgACC	5040019	1999	Murtha S	Journal of Cognitive Neuroscience	17	Abstract Patterns Anticipation - Baseline (Activations)	Action.Preparation
	peak1pgACC	5040019	1999	Murtha S	Journal of Cognitive Neuroscience	18	Abstract Patterns Anticipation - Baseline (Deactivations)	Action.Preparation
	peak1pgACC	5040019	1999	Murtha S	Journal of Cognitive Neuroscience	19	Picture Anticipation - Baseline (Activations)	Action.Preparation
	peak1pgACC	5040019	1999	Murtha S	Journal of Cognitive Neuroscience	20	Picture Anticipation - Baseline (Deactivations)	Action.Preparation
	peak1pgACC	5040019	1999	Murtha S	Journal of Cognitive Neuroscience	21	Semantic Judgment Anticipation - Baseline (Activations)	Action.Preparation
	peak1pgACC	5040019	1999	Murtha S	Journal of Cognitive Neuroscience	22	Semantic Judgment Anticipation - Baseline (Deactivations)	Action.Preparation
	peak1pgACC	30385	1996	George M S	Biological Psychiatry	7	Women > Men in Rest	Action.Rest
	peak1pgACC	30385	1996	George M S	Biological Psychiatry	8	Men > Women in Rest	Action.Rest
	peak1pgACC	30152	2001	Mazoyer B	Brain Research Bulletin	2	Cognitive Tasks > Rest	Cognition,Cognition.Language.Speech,Cognition.Reasoning,Action.Execution,Action.Inhibition,Perception.Vision
	peak1pgACC	10050101	2006	Hampton A N	Journal of Neuroscience	1	Prior Correct Activity	Cognition,Emotion
	peak1pgACC	10050101	2006	Hampton A N	Journal of Neuroscience	2	Posterior Correct - Prior Correct Activity	Cognition,Emotion
	peak1pgACC	10050101	2006	Hampton A N	Journal of Neuroscience	3	State-Based > Standard RL	Cognition,Emotion
	peak1pgACC	10050101	2006	Hampton A N	Journal of Neuroscience	4	Prior Incorrect Activity	Cognition,Emotion
	peak1pgACC	10050101	2006	Hampton A N	Journal of Neuroscience	5	Switch - Stay Activity	Cognition,Emotion
	peak1pgACC	11080078	2008	Knutson B	Neuron	1	Sell vs Buy - Product Preference (Product + Price)	Cognition,Emotion
	peak1pgACC	11080078	2008	Knutson B	Neuron	2	Sell vs Buy - Price Percent (Price) - Deactivations	Cognition,Emotion
	peak1pgACC	11080078	2008	Knutson B	Neuron	3	Sell vs Buy - Price Percent X Condition (Price) - Activations	Cognition,Emotion
	peak1pgACC	11080078	2008	Knutson B	Neuron	4	Sell vs Buy - Price Percent X Condition (Price) - Deactivations	Cognition,Emotion
	peak1pgACC	11080078	2008	Knutson B	Neuron	5	Sell vs Buy - Product Choice (Choice)	Cognition,Emotion
	peak1pgACC	11080078	2008	Knutson B	Neuron	6	Sell vs Buy - Product Choice X Condition (Choice) - Deactivations	Cognition,Emotion
	peak1pgACC	11080078	2008	Knutson B	Neuron	7	Period Regressor - Product Period - Activations	Cognition,Emotion
	peak1pgACC	11080078	2008	Knutson B	Neuron	8	Period Regressor - Product Period - Deactivations	Cognition,Emotion
	peak1pgACC	11080078	2008	Knutson B	Neuron	9	Period Regressor - Price Period - Activations	Cognition,Emotion
	peak1pgACC	11080078	2008	Knutson B	Neuron	10	Period Regressor - Price Period - Deactivations	Cognition,Emotion
	peak1pgACC	11080078	2008	Knutson B	Neuron	11	Period Regressor - Price Period X Condition - Deactivations	Cognition,Emotion
	peak1pgACC	11080078	2008	Knutson B	Neuron	12	Period Regressor - Choice Period - Activations	Cognition,Emotion
	peak1pgACC	11080078	2008	Knutson B	Neuron	13	Period Regressor - Choice Period - Deactivations	Cognition,Emotion
	peak1pgACC	11080078	2008	Knutson B	Neuron	14	Conflict and Reaction Time Regressor - Conflict (Price) - Activations	Cognition,Emotion
	peak1pgACC	11080078	2008	Knutson B	Neuron	15	Conflict and Reaction Time Regressor - Conflict (Price) - Deactivations	Cognition,Emotion
	peak1pgACC	11080078	2008	Knutson B	Neuron	16	Conflict and Reaction Time Regressor - Conflict X Condition (Price)	Cognition,Emotion
	peak1pgACC	11080078	2008	Knutson B	Neuron	17	Conflict and Reaction Time Regressor - Reaction Time (Price) - Activations	Cognition,Emotion
	peak1pgACC	11080078	2008	Knutson B	Neuron	18	Conflict and Reaction Time Regressor - Reaction Time (Price) - Deactivations	Cognition,Emotion
	peak1pgACC	11080078	2008	Knutson B	Neuron	19	Sell vs Choose - Product Preference (Product + Price) - Activations	Cognition,Emotion
	peak1pgACC	11080078	2008	Knutson B	Neuron	20	Sell vs Choose - Product Preference (Product + Price) - Deactivations	Cognition,Emotion
	peak1pgACC	11080078	2008	Knutson B	Neuron	21	Sell vs Choose - Price Percent (Price) - Deactivations	Cognition,Emotion
	peak1pgACC	11080078	2008	Knutson B	Neuron	22	Sell vs Choose - Price Percent X Condition (Price)	Cognition,Emotion
	peak1pgACC	11080078	2008	Knutson B	Neuron	23	Sell vs Choose - Product Choice (Choice)	Cognition,Emotion
	peak1pgACC	11080090	2008	Weber B J	Brain Research	1	Risk > Control	Cognition,Emotion
	peak1pgACC	11080090	2008	Weber B J	Brain Research	2	Regions Whose Activation Predicted Choices: Risk, Predicts Choice of Riskier Option	Cognition,Emotion
	peak1pgACC	11080090	2008	Weber B J	Brain Research	3	Regions Whose Activation Predicted Choices: Risk, Predicts Choice of Safer Option	Cognition,Emotion
	peak1pgACC	11080090	2008	Weber B J	Brain Research	4	Regions Whose Activation Predicted Choices: Delay, Predicts Choice of Later Option	Cognition,Emotion
	peak1pgACC	11080090	2008	Weber B J	Brain Research	5	Delay > Control	Cognition,Emotion
	peak1pgACC	11010021	2009	Peters J	Journal of Neuroscience	1	Positive Correlation with Subjective Value of Delayed Reward, Delay Discounting	Cognition,Emotion
	peak1pgACC	11010021	2009	Peters J	Journal of Neuroscience	2	Positive Correlation with Subjective Value of Delayed Reward, Delay > Probabilistic Discounting	Cognition,Emotion
	peak1pgACC	11010021	2009	Peters J	Journal of Neuroscience	3	Subjective Valuation during Probabilistic Discounting	Cognition,Emotion
	peak1pgACC	11010021	2009	Peters J	Journal of Neuroscience	4	Subjective Valuation during Probabilistic Discounting, Probabilistic Discounting > Delay Discounting	Cognition,Emotion
	peak1pgACC	11010021	2009	Peters J	Journal of Neuroscience	5	Correlation between Subjective Value and both Delay Discounting and Probabilistic Discounting	Cognition,Emotion
	peak1pgACC	11010021	2009	Peters J	Journal of Neuroscience	6	Correlation with Inverse Delay-to-Reward, Orthogonalized with Respect to Subjective Value	Cognition,Emotion
	peak1pgACC	11010021	2009	Peters J	Journal of Neuroscience	7	Correlation with Reward Probability, Orthogonalized with Respect to Subjective Value	Cognition,Emotion
	peak1pgACC	11010021	2009	Peters J	Journal of Neuroscience	8	Subjective Value Correlation Delay Discounting	Cognition,Emotion
	peak1pgACC	11010021	2009	Peters J	Journal of Neuroscience	9	Correlation with Inverse Delay-to-Reward	Cognition,Emotion
	peak1pgACC	11010021	2009	Peters J	Journal of Neuroscience	10	Correlation with Reward Probability	Cognition,Emotion
	peak1pgACC	11010021	2009	Peters J	Journal of Neuroscience	11	Correlation with Reward Magnitude, Delay Discounting	Cognition,Emotion
	peak1pgACC	11010021	2009	Peters J	Journal of Neuroscience	12	Correlation with Reward Magnitude, Probability Discounting	Cognition,Emotion
	peak1pgACC	10080164	2010	Hare T	Journal of Neuroscience	1	Regions Positively Correlated with DN in Free Trials	Cognition,Emotion
	peak1pgACC	10080164	2010	Hare T	Journal of Neuroscience	2	Free Donation - Forced Donation, Average Activity	Cognition,Emotion
	peak1pgACC	10080164	2010	Hare T	Journal of Neuroscience	3	Regions Positively Correlated with Willingness to Give Between Subjects.	Cognition,Emotion
	peak1pgACC	10080164	2010	Hare T	Journal of Neuroscience	4	Regions Showing Positive PPI with the vmPFC During all Donation Trials	Cognition,Emotion
	peak1pgACC	10080164	2010	Hare T	Journal of Neuroscience	5	Regions Showing Positive PPI with the pSTC During all Donation Trials	Cognition,Emotion
	peak1pgACC	11080073	2010	Hartstra E	Neuropsychologia	1	First Phase > Third Phase Contrast	Cognition,Emotion
	peak1pgACC	11080073	2010	Hartstra E	Neuropsychologia	2	Third Phase > First Phase Contrast	Cognition,Emotion
	peak1pgACC	11080073	2010	Hartstra E	Neuropsychologia	3	First Phase > Third Phase (Reward Trials Only)	Cognition,Emotion
	peak1pgACC	11080073	2010	Hartstra E	Neuropsychologia	4	Third Phase > First Phase (Reward Trials Only)	Cognition,Emotion
	peak1pgACC	11080073	2010	Hartstra E	Neuropsychologia	5	Third Phase > First Phase (Punishment Trials Only)	Cognition,Emotion
	peak1pgACC	7040113	2002	Ravnkilde B	Journal of Clinical and Experimental Neuropsychology	1	Incongruent Stroop - Congruent Stroop	Cognition.Attention
	peak1pgACC	7020067	2007	Weiss E M	Psychiatry Research	1	Stroop Test, Controls	Cognition.Attention
	peak1pgACC	7020067	2007	Weiss E M	Psychiatry Research	2	Stroop Test, Schizophrenics	Cognition.Attention
	peak1pgACC	7020067	2007	Weiss E M	Psychiatry Research	3	Stroop Test, Controls - Schizophrenics	Cognition.Attention
	peak1pgACC	7020067	2007	Weiss E M	Psychiatry Research	4	Stroop Test, Schizophrenics - Controls	Cognition.Attention
	peak1pgACC	7020067	2007	Weiss E M	Psychiatry Research	5	Positive correlation with accuracy, Controls	Cognition.Attention
	peak1pgACC	7020067	2007	Weiss E M	Psychiatry Research	6	Positive correlation with accuracy, Schizophrenics	Cognition.Attention
	peak1pgACC	7020067	2007	Weiss E M	Psychiatry Research	7	Negative correlation with accuracy, Controls	Cognition.Attention
	peak1pgACC	7020067	2007	Weiss E M	Psychiatry Research	8	Negative correlation with accuracy, Schizophrenics	Cognition.Attention
	peak1pgACC	9010024	2008	Wittfoth M	Brain Research	1	Incompatible > Compatible	Cognition.Attention
	peak1pgACC	9010024	2008	Wittfoth M	Brain Research	2	Error, Compatible > Compatible	Cognition.Attention
	peak1pgACC	9010024	2008	Wittfoth M	Brain Research	3	Error, Incompatible > Incompatible	Cognition.Attention
	peak1pgACC	9010024	2008	Wittfoth M	Brain Research	4	(Error, Compatible > Compatible) > (Error, Incompatible > Incompatible)	Cognition.Attention
	peak1pgACC	9010024	2008	Wittfoth M	Brain Research	5	(Error, Incompatible > Incompatible) > (Error, Compatible > Compatible)	Cognition.Attention
	peak1pgACC	9010024	2008	Wittfoth M	Brain Research	6	(Error, Compatible > Compatible) + (Error, Incompatible > Incompatible)	Cognition.Attention
	peak1pgACC	9010024	2008	Wittfoth M	Brain Research	7	(Error, Compatible > Compatible) + (Incompatible > Compatible)	Cognition.Attention
	peak1pgACC	9010024	2008	Wittfoth M	Brain Research	8	(Error, Incompatible > Incompatible) + (Incompatible > Compatible)	Cognition.Attention
	peak1pgACC	16030040	2014	Xu J	Frontiers in Human Neuroscience	1	Nondirective Meditation vs. Rest	Cognition.Attention
	peak1pgACC	16030040	2014	Xu J	Frontiers in Human Neuroscience	2	Concentrative practicing vs. Rest	Cognition.Attention
	peak1pgACC	16030040	2014	Xu J	Frontiers in Human Neuroscience	3	Nondirective meditation vs. Concentrative practicing	Cognition.Attention
	peak1pgACC	9090105	2008	Chandrasekhar P V	NeuroImage	2	Activations in Response to Rejoice	Cognition.Attention,Emotion
	peak1pgACC	9090105	2008	Chandrasekhar P V	NeuroImage	4	Regions Activated with the Linear Increase of Probability of Shock in the Anticipation Phase	Cognition.Attention,Emotion
	peak1pgACC	10080186	2009	Mak A K Y	Neuropsychologia	1	Regulate Negative > View Negative, Males	Cognition.Attention,Emotion
	peak1pgACC	10080186	2009	Mak A K Y	Neuropsychologia	2	Regulate Negative > View Negative, Females	Cognition.Attention,Emotion
	peak1pgACC	10080186	2009	Mak A K Y	Neuropsychologia	3	View Negative > Regulate Negative, Males	Cognition.Attention,Emotion
	peak1pgACC	9090105	2008	Chandrasekhar P V	NeuroImage	3	Activations in Response to Regret and Rejoice	Cognition.Attention,Emotion,Perception.Somesthesis.Pain
	peak1pgACC	5070126	2003	Binder J R	Journal of Cognitive Neuroscience	3	Lo > Hi	Cognition.Language.Orthography
	peak1pgACC	5070126	2003	Binder J R	Journal of Cognitive Neuroscience	4	LoWord > HiWord	Cognition.Language.Orthography
	peak1pgACC	5070126	2003	Binder J R	Journal of Cognitive Neuroscience	5	LoNon > HiNon	Cognition.Language.Orthography
	peak1pgACC	5070099	2004	Poeppel D	Neuropsychologia	2	Categorical Perception vs. Rest	Cognition.Language.Phonology
	peak1pgACC	5070099	2004	Poeppel D	Neuropsychologia	8	Categorical Perception vs. FM Sweeps	Cognition.Language.Phonology
	peak1pgACC	5070099	2004	Poeppel D	Neuropsychologia	9	Categorical Perception vs. Lexical Decision	Cognition.Language.Phonology
	peak1pgACC	5040019	1999	Murtha S	Journal of Cognitive Neuroscience	9	Semantic Judgment - Baseline (Activations)	Cognition.Language.Semantics
	peak1pgACC	5040019	1999	Murtha S	Journal of Cognitive Neuroscience	10	Semantic Judgment - Baseline (Deactivations)	Cognition.Language.Semantics
	peak1pgACC	5040019	1999	Murtha S	Journal of Cognitive Neuroscience	11	Semantic Judgment - Anticipation (Activations)	Cognition.Language.Semantics
	peak1pgACC	5040019	1999	Murtha S	Journal of Cognitive Neuroscience	12	Semantic Judgment - Anticipation (Deactivations)	Cognition.Language.Semantics
	peak1pgACC	5040019	1999	Murtha S	Journal of Cognitive Neuroscience	15	Semantic Judgment - Picture Naming (Activations)	Cognition.Language.Semantics
	peak1pgACC	5040019	1999	Murtha S	Journal of Cognitive Neuroscience	16	Semantic Judgment - Picture Naming (Deactivations)	Cognition.Language.Semantics
	peak1pgACC	5070126	2003	Binder J R	Journal of Cognitive Neuroscience	1	Word > Nonword	Cognition.Language.Semantics
	peak1pgACC	5070126	2003	Binder J R	Journal of Cognitive Neuroscience	2	Nonword > Word	Cognition.Language.Semantics
	peak1pgACC	5070099	2004	Poeppel D	Neuropsychologia	1	Lexical Decision vs. Rest	Cognition.Language.Semantics
	peak1pgACC	5070099	2004	Poeppel D	Neuropsychologia	4	Lexical Decision vs. Categorical Perception	Cognition.Language.Semantics
	peak1pgACC	5070099	2004	Poeppel D	Neuropsychologia	5	Lexical Decision vs. FM Sweeps	Cognition.Language.Semantics
	peak1pgACC	9030055	2005	Kuchinke L	NeuroImage	1	Words > Nonwords	Cognition.Language.Semantics
	peak1pgACC	9030055	2005	Kuchinke L	NeuroImage	2	Nonwords > Words	Cognition.Language.Semantics
	peak1pgACC	12100071	2003	Luo Q	Cognitive Brain Research	1	Semantic Jugdment > Fixation	Cognition.Language.Semantics,Cognition.Language.Orthography
	peak1pgACC	5040019	1999	Murtha S	Journal of Cognitive Neuroscience	13	Picture Naming - Abstract Patterns (Activations)	Cognition.Language.Semantics,Cognition.Language.Speech
	peak1pgACC	5040019	1999	Murtha S	Journal of Cognitive Neuroscience	14	Picture Naming - Abstract Patterns (Deactivations)	Cognition.Language.Semantics,Cognition.Language.Speech
	peak1pgACC	7020032	2006	Hirshorn E A	Neuropsychologia	1	Switching - Free Generation	Cognition.Language.Semantics,Cognition.Language.Speech
	peak1pgACC	7020032	2006	Hirshorn E A	Neuropsychologia	2	Switching - Cluster	Cognition.Language.Semantics,Cognition.Language.Speech
	peak1pgACC	7020032	2006	Hirshorn E A	Neuropsychologia	3	Free Generation - Switching	Cognition.Language.Semantics,Cognition.Language.Speech
	peak1pgACC	7020032	2006	Hirshorn E A	Neuropsychologia	4	Cluster - Switching	Cognition.Language.Semantics,Cognition.Language.Speech
	peak1pgACC	5040019	1999	Murtha S	Journal of Cognitive Neuroscience	5	Picture Naming - Baseline (Activations)	Cognition.Language.Semantics,Cognition.Language.Speech,Action.Execution.Speech
	peak1pgACC	5040019	1999	Murtha S	Journal of Cognitive Neuroscience	6	Picture Naming - Baseline (Deactivations)	Cognition.Language.Semantics,Cognition.Language.Speech,Action.Execution.Speech
	peak1pgACC	5040019	1999	Murtha S	Journal of Cognitive Neuroscience	7	Picture Naming - Anticipation (Activations)	Cognition.Language.Semantics,Cognition.Language.Speech,Action.Execution.Speech
	peak1pgACC	5040019	1999	Murtha S	Journal of Cognitive Neuroscience	8	Picture Naming - Anticipation (Deactivations)	Cognition.Language.Semantics,Cognition.Language.Speech,Action.Execution.Speech
	peak1pgACC	12100071	2003	Luo Q	Cognitive Brain Research	2	Analogy > Semantic Judgment	Cognition.Language.Semantics,Cognition.Reasoning
	peak1pgACC	13030021	2008	Lauro L J	Cerebral Cortex	3	Literal > Idiomatic	Cognition.Language.Semantics,Cognition.Reasoning
	peak1pgACC	13030021	2008	Lauro L J	Cerebral Cortex	1	Conjunction Among All Conditions	Cognition.Language.Semantics,Cognition.Reasoning,Action.Execution,Perception.Vision
	peak1pgACC	7040113	2002	Ravnkilde B	Journal of Clinical and Experimental Neuropsychology	2	Verbal Fluency - Reading	Cognition.Language.Speech
	peak1pgACC	7040111	2007	Jardri R	NeuroImage	1	Passive Speech Listening (UFV - GT)	Cognition.Language.Speech
	peak1pgACC	7040111	2007	Jardri R	NeuroImage	3	Intelligible Speech (UFV - RTV)	Cognition.Language.Speech
	peak1pgACC	30317	2000	Ingham R J	Brain and Language	2	Imagine Solo - Rest, Stutterers	Cognition.Language.Speech,Action.Imagination
	peak1pgACC	30317	2000	Ingham R J	Brain and Language	4	Imagine Solo - Rest, Controls	Cognition.Language.Speech,Action.Imagination
	peak1pgACC	30317	2000	Ingham R J	Brain and Language	6	Rest - Imagine Solo, Stutterers	Cognition.Language.Speech,Action.Imagination
	peak1pgACC	30317	2000	Ingham R J	Brain and Language	8	Rest - Imagine Solo, Controls	Cognition.Language.Speech,Action.Imagination
	peak1pgACC	30317	2000	Ingham R J	Brain and Language	10	Imagine Chorus - Rest, Stutterers	Cognition.Language.Speech,Action.Imagination
	peak1pgACC	30317	2000	Ingham R J	Brain and Language	12	Imagine Chorus - Rest, Controls	Cognition.Language.Speech,Action.Imagination
	peak1pgACC	30317	2000	Ingham R J	Brain and Language	14	Rest - Imagine Chorus, Stutterers	Cognition.Language.Speech,Action.Imagination
	peak1pgACC	30317	2000	Ingham R J	Brain and Language	16	Rest - Imagine Chorus, Controls	Cognition.Language.Speech,Action.Imagination
	peak1pgACC	30152	2001	Mazoyer B	Brain Research Bulletin	1	Rest > Cognitive Tasks	Cognition.Language.Speech,Action.Imagination,Perception.Vision,Cognition.Reasoning,Action.Execution
	peak1pgACC	9090113	2006	Fu C H Y	Cerebral Cortex	1	Self Undistorted > Self Distorted Feedback	Cognition.Language.Speech,Perception.Audition
	peak1pgACC	9090113	2006	Fu C H Y	Cerebral Cortex	2	Self Distorted > Self Undistorted Feedback	Cognition.Language.Speech,Perception.Audition
	peak1pgACC	9090113	2006	Fu C H Y	Cerebral Cortex	3	Self Undistorted > Alien Undistorted Feedback	Cognition.Language.Speech,Perception.Audition
	peak1pgACC	9090113	2006	Fu C H Y	Cerebral Cortex	4	Alien Undistorted > Self Undistorted Feedback	Cognition.Language.Speech,Perception.Audition
	peak1pgACC	9090113	2006	Fu C H Y	Cerebral Cortex	5	Self Distorted > Alien Undistorted Feedback	Cognition.Language.Speech,Perception.Audition
	peak1pgACC	9090113	2006	Fu C H Y	Cerebral Cortex	6	Alien Undistorted > Self Distorted Feedback	Cognition.Language.Speech,Perception.Audition
	peak1pgACC	9090113	2006	Fu C H Y	Cerebral Cortex	7	Self Undistorted Feedback> Rest	Cognition.Language.Speech,Perception.Audition
	peak1pgACC	9090113	2006	Fu C H Y	Cerebral Cortex	8	Self Distorted Feedback> Rest	Cognition.Language.Speech,Perception.Audition
	peak1pgACC	9090113	2006	Fu C H Y	Cerebral Cortex	9	Alien Undistorted Feedback > Rest	Cognition.Language.Speech,Perception.Audition
	peak1pgACC	9090113	2006	Fu C H Y	Cerebral Cortex	10	Alien Distorted Feedback > Rest	Cognition.Language.Speech,Perception.Audition
	peak1pgACC	9090113	2006	Fu C H Y	Cerebral Cortex	11	Self Distorted Correct Responses > Self Distorted Misattribution Responses	Cognition.Language.Speech,Perception.Audition
	peak1pgACC	6060088	2005	Meltzer J A	NeuroImage	1	Encoding vs. Fixation, Deactivations	Cognition.Memory.Explicit
	peak1pgACC	6060088	2005	Meltzer J A	NeuroImage	2	Encoding Novel Word Pairs > Encoding Repeated Word Pairs	Cognition.Memory.Explicit
	peak1pgACC	6060088	2005	Meltzer J A	NeuroImage	3	Encoding Novel vs. Repeated Word Pairs, High-Performance Group > Low-Performance Group	Cognition.Memory.Explicit
	peak1pgACC	6060088	2005	Meltzer J A	NeuroImage	4	Correct > Incorrect Recall, Poor-Performance Group AND High- > Low-Performance Group, All Recall	Cognition.Memory.Explicit
	peak1pgACC	8060140	2005	Fenker D B	European Journal of Neuroscience	2	Neutral, Remember vs. Neutral, Know	Cognition.Memory.Explicit
	peak1pgACC	8060140	2005	Fenker D B	European Journal of Neuroscience	5	Remember vs. New	Cognition.Memory.Explicit
	peak1pgACC	8060140	2005	Fenker D B	European Journal of Neuroscience	6	Know vs. New	Cognition.Memory.Explicit
	peak1pgACC	7040098	2006	Fliessbach K	NeuroImage	2	Subsequent Memory Effect	Cognition.Memory.Explicit
	peak1pgACC	7040098	2006	Fliessbach K	NeuroImage	5	Recognition, Old/New Effect	Cognition.Memory.Explicit
	peak1pgACC	8030089	2007	de Zubicaray G I	Neuropsychologia	1	Hit > Correct Rejection	Cognition.Memory.Explicit
	peak1pgACC	8030089	2007	de Zubicaray G I	Neuropsychologia	2	Correct Rejection > Hit	Cognition.Memory.Explicit
	peak1pgACC	8030089	2007	de Zubicaray G I	Neuropsychologia	3	Hit > Miss	Cognition.Memory.Explicit
	peak1pgACC	8030089	2007	de Zubicaray G I	Neuropsychologia	4	Miss > Hit	Cognition.Memory.Explicit
	peak1pgACC	8030089	2007	de Zubicaray G I	Neuropsychologia	5	Miss > Correct Rejection	Cognition.Memory.Explicit
	peak1pgACC	8030089	2007	de Zubicaray G I	Neuropsychologia	6	Correct Rejection > Miss	Cognition.Memory.Explicit
	peak1pgACC	7040098	2006	Fliessbach K	NeuroImage	1	Encoding, Abstract > Concrete	Cognition.Memory.Explicit,Cognition.Language.Semantics
	peak1pgACC	7040098	2006	Fliessbach K	NeuroImage	3	Recognition, Abstract > Concrete	Cognition.Memory.Explicit,Cognition.Language.Semantics
	peak1pgACC	7040098	2006	Fliessbach K	NeuroImage	4	Recognition, Concrete > Abstract	Cognition.Memory.Explicit,Cognition.Language.Semantics
	peak1pgACC	7040098	2006	Fliessbach K	NeuroImage	6	Old/New Effect for Concrete Words After Inclusive Masking With Encoding, Concrete > Abstract	Cognition.Memory.Explicit,Cognition.Language.Semantics
	peak1pgACC	8060140	2005	Fenker D B	European Journal of Neuroscience	1	Emotional, Remember vs. Emotional, Know	Cognition.Memory.Explicit,Emotion
	peak1pgACC	8060140	2005	Fenker D B	European Journal of Neuroscience	3	Emotional, Remember vs. Neutral, Remember	Cognition.Memory.Explicit,Emotion
	peak1pgACC	8060140	2005	Fenker D B	European Journal of Neuroscience	4	Emotional, Know vs. Neutral, Know	Cognition.Memory.Explicit,Emotion
	peak1pgACC	30200	1999	Shen L	Human Brain Mapping	1	Common Activation	Cognition.Memory.Working,Perception.Vision.Shape
	peak1pgACC	30200	1999	Shen L	Human Brain Mapping	4	Common Deactivation	Cognition.Memory.Working,Perception.Vision.Shape
	peak1pgACC	13030021	2008	Lauro L J	Cerebral Cortex	2	Idiomatic > Literal	Cognition.Reasoning,Cognition.Language.Semantics
	peak1pgACC	14030042	2013	Terasawa Y	Human Brain Mapping	1	Body Now > Possession Now	Cognition.Soma
	peak1pgACC	14030042	2013	Terasawa Y	Human Brain Mapping	3	Body Usual > Possession Usual	Cognition.Soma,Cognition.Memory.Explicit
	peak1pgACC	9030055	2005	Kuchinke L	NeuroImage	3	Emotional > Neutral Words	Emotion
	peak1pgACC	9030055	2005	Kuchinke L	NeuroImage	4	Neutral > Emotional Words	Emotion
	peak1pgACC	9030055	2005	Kuchinke L	NeuroImage	5	Negative > Neutral Words	Emotion
	peak1pgACC	9030055	2005	Kuchinke L	NeuroImage	6	Neutral > Negative Words	Emotion
	peak1pgACC	9030055	2005	Kuchinke L	NeuroImage	7	Positive > Neutral Words	Emotion
	peak1pgACC	9030055	2005	Kuchinke L	NeuroImage	8	Neutral > Positive Words	Emotion
	peak1pgACC	9030055	2005	Kuchinke L	NeuroImage	9	Positive > Negative Words	Emotion
	peak1pgACC	9090115	2006	Harenski C L	NeuroImage	2	Watch, Non-moral > Number Discrimination	Emotion
	peak1pgACC	9090115	2006	Harenski C L	NeuroImage	4	Watch, Non-moral > Watch, Moral	Emotion
	peak1pgACC	14030042	2013	Terasawa Y	Human Brain Mapping	2	Emotion Now > Possession Now	Emotion
	peak1pgACC	10080186	2009	Mak A K Y	Neuropsychologia	4	Regulate Positive > View Positive, Males	Emotion,Cognition.Attention
	peak1pgACC	10080186	2009	Mak A K Y	Neuropsychologia	5	Regulate Positive > View Positive, Females	Emotion,Cognition.Attention
	peak1pgACC	10080186	2009	Mak A K Y	Neuropsychologia	6	View Positive > Regulate Positive, Males	Emotion,Cognition.Attention
	peak1pgACC	10080186	2009	Mak A K Y	Neuropsychologia	7	View Positive > Regulate Positive, Females	Emotion,Cognition.Attention
	peak1pgACC	9090105	2008	Chandrasekhar P V	NeuroImage	1	Activations in Response to Regret	Emotion,Cognition.Attention,Perception.Somesthesis.Pain
	peak1pgACC	14030042	2013	Terasawa Y	Human Brain Mapping	4	Emotion Usual > Possession Usual	Emotion,Cognition.Memory.Explicit
	peak1pgACC	9090115	2006	Harenski C L	NeuroImage	1	Watch, Moral > Number Discrimination	Emotion,Cognition.Social Cognition
	peak1pgACC	9090115	2006	Harenski C L	NeuroImage	3	Watch, Moral > Watch, Non-moral	Emotion,Cognition.Social Cognition
	peak1pgACC	14030042	2013	Terasawa Y	Human Brain Mapping	5	Common Activations, Emotion Now and Body Now	Emotion,Cognition.Soma
	peak1pgACC	14030042	2013	Terasawa Y	Human Brain Mapping	6	Coactivated Areas for Body Now and Emotion Now (Conjunction Analysis)	Emotion,Cognition.Soma
	peak1pgACC	14030042	2013	Terasawa Y	Human Brain Mapping	7	Coactivated Areas for Body Usual and Emotion Usual (Conjunction Analysis)	Emotion,Cognition.Soma
	peak1pgACC	14030042	2013	Terasawa Y	Human Brain Mapping	8	Emotion Now > Body Now	Emotion,Cognition.Soma
	peak1pgACC	14030042	2013	Terasawa Y	Human Brain Mapping	9	Body Now > Emotion Now	Emotion,Cognition.Soma
	peak1pgACC	10080211	2008	Walter M	NeuroImage	1	Bodily-Emotional Positive Pictures > Non-Bodily-Emotional Positive Pictures	Emotion,Interoception.Sexuality
	peak1pgACC	10080211	2008	Walter M	NeuroImage	2	(Positive Bodily > Positive Non-Bodily) ^ (Positive > Negative Bodily)	Emotion,Interoception.Sexuality
	peak1pgACC	10080211	2008	Walter M	NeuroImage	3	Signal Correlation with Sexual Intensity	Emotion,Interoception.Sexuality
	peak1pgACC	10080211	2008	Walter M	NeuroImage	4	(Positive Bodily > Positive Non-Bodily) ^ (Negative Bodily > Negative Non-Bodily)	Emotion,Interoception.Sexuality
	peak1pgACC	10080211	2008	Walter M	NeuroImage	5	(Bodily-Emotional > Non-Bodily-Emotional) ^ (Non-Bodily-Emotional > Non-Bodily Neutral)	Emotion,Interoception.Sexuality
	peak1pgACC	8010032	2007	Rolls E T	European Journal of Neuroscience	6	Effects of the Sight of Dark vs. White Chocolate, Cravers vs. Non-Cravers	Emotion,Perception.Gustation
	peak1pgACC	7070178	2003	Gusnard D A	Proceedings of the National Academy of Sciences	1	Correlation between Personality Trait (Persistence) and Percentage of Neutral Images in Image Set	Emotion,Perception.Vision.Shape
	peak1pgACC	30377	2000	Damasio A R	Nature Neuroscience	3	Anger - Neutral	Emotion.Anger
	peak1pgACC	30377	2000	Damasio A R	Nature Neuroscience	7	Neutral - Anger	Emotion.Anger
	peak1pgACC	30377	2000	Damasio A R	Nature Neuroscience	4	Fear - Neutral	Emotion.Fear
	peak1pgACC	30377	2000	Damasio A R	Nature Neuroscience	8	Neutral - Fear	Emotion.Fear
	peak1pgACC	8100248	2004	Mathews A	Journal of Cognitive Neuroscience	1	Fear > Neutral, View	Emotion.Fear
	peak1pgACC	8100248	2004	Mathews A	Journal of Cognitive Neuroscience	2	Fear > Neutral, View; Positively Correlated with BIS Scores	Emotion.Fear
	peak1pgACC	8100248	2004	Mathews A	Journal of Cognitive Neuroscience	3	Fear > Neutral, Non-Emotional	Emotion.Fear
	peak1pgACC	8100248	2004	Mathews A	Journal of Cognitive Neuroscience	4	Fear > Neutral, Non-Emotional; Positively Correlated with BIS Scores	Emotion.Fear
	peak1pgACC	8100248	2004	Mathews A	Journal of Cognitive Neuroscience	5	Fear > Neutral, Emotional	Emotion.Fear
	peak1pgACC	8100248	2004	Mathews A	Journal of Cognitive Neuroscience	6	Fear > Neutral, Emotional; Positively Correlated with BIS Scores	Emotion.Fear
	peak1pgACC	30385	1996	George M S	Biological Psychiatry	2	Happy - Neutral in Women	Emotion.Happiness
	peak1pgACC	30385	1996	George M S	Biological Psychiatry	5	Happy - Neutral in Men	Emotion.Happiness
	peak1pgACC	30385	1996	George M S	Biological Psychiatry	10	Happy - Neutral in Women vs. Men	Emotion.Happiness
	peak1pgACC	30377	2000	Damasio A R	Nature Neuroscience	2	Happiness - Neutral	Emotion.Happiness
	peak1pgACC	30377	2000	Damasio A R	Nature Neuroscience	6	Neutral - Happiness	Emotion.Happiness
	peak1pgACC	30385	1996	George M S	Biological Psychiatry	1	Sad - Neutral in Women	Emotion.Sadness
	peak1pgACC	30385	1996	George M S	Biological Psychiatry	3	Sad - Happy in Women	Emotion.Sadness
	peak1pgACC	30385	1996	George M S	Biological Psychiatry	4	Sad - Neutral in Men	Emotion.Sadness
	peak1pgACC	30385	1996	George M S	Biological Psychiatry	6	Sad - Happy in Men	Emotion.Sadness
	peak1pgACC	30385	1996	George M S	Biological Psychiatry	9	Sad - Neutral in Women vs. Men	Emotion.Sadness
	peak1pgACC	30385	1996	George M S	Biological Psychiatry	11	Sad - Happy in Women vs. Men	Emotion.Sadness
	peak1pgACC	30377	2000	Damasio A R	Nature Neuroscience	1	Sadness - Neutral	Emotion.Sadness
	peak1pgACC	30377	2000	Damasio A R	Nature Neuroscience	5	Neutral - Sadness	Emotion.Sadness
	peak1pgACC	13040039	2010	Georgiadis J R	NeuroImage	1	Stimulation > Flaccid	Interoception.Sexuality,Perception.Somesthesis
	peak1pgACC	13040039	2010	Georgiadis J R	NeuroImage	2	Stimulation < Flaccid (Deactivations)	Interoception.Sexuality,Perception.Somesthesis
	peak1pgACC	13040039	2010	Georgiadis J R	NeuroImage	3	Stimulation > Post-Stimulation	Interoception.Sexuality,Perception.Somesthesis
	peak1pgACC	13040039	2010	Georgiadis J R	NeuroImage	4	Stimulation < Post-Stimulation (Deactivations)	Interoception.Sexuality,Perception.Somesthesis
	peak1pgACC	13040039	2010	Georgiadis J R	NeuroImage	5	Positive Correlation between rCBF and Penile Circumference	Interoception.Sexuality,Perception.Somesthesis
	peak1pgACC	13040039	2010	Georgiadis J R	NeuroImage	6	Negative Correlation between rCBF and Penile Circumference (Deactivations)	Interoception.Sexuality,Perception.Somesthesis
	peak1pgACC	13040039	2010	Georgiadis J R	NeuroImage	7	Positive Correlation between rCBF and Rate of Penile Circumferential Change	Interoception.Sexuality,Perception.Somesthesis
	peak1pgACC	13040039	2010	Georgiadis J R	NeuroImage	8	Negative Correlation between rCBF and Rate of Penile Circumferential Change (Deactivations)	Interoception.Sexuality,Perception.Somesthesis
	peak1pgACC	13040039	2010	Georgiadis J R	NeuroImage	9	Positive Correlation between rCBF and Subjective Sexual Arousal	Interoception.Sexuality,Perception.Somesthesis
	peak1pgACC	13040039	2010	Georgiadis J R	NeuroImage	10	Negative Correlation between rCBF and Subjective Sexual Arousal (Deactivations)	Interoception.Sexuality,Perception.Somesthesis
	peak1pgACC	7090259	1999	Denton D	Proceedings of the National Academy of Sciences	1	Maximum Thirst, Activations	Interoception.Thirst
	peak1pgACC	7090259	1999	Denton D	Proceedings of the National Academy of Sciences	2	Wet Mouth, Activations	Interoception.Thirst
	peak1pgACC	7090259	1999	Denton D	Proceedings of the National Academy of Sciences	3	3 Min After Satiation, Activations	Interoception.Thirst
	peak1pgACC	7090259	1999	Denton D	Proceedings of the National Academy of Sciences	4	14 Min After Satiation, Activations	Interoception.Thirst
	peak1pgACC	7090259	1999	Denton D	Proceedings of the National Academy of Sciences	5	Maximum Thirst, Deactivations	Interoception.Thirst
	peak1pgACC	7090259	1999	Denton D	Proceedings of the National Academy of Sciences	6	Wet Mouth, Deactivations	Interoception.Thirst
	peak1pgACC	7090259	1999	Denton D	Proceedings of the National Academy of Sciences	7	3 Min After Satiation, Deactivations	Interoception.Thirst
	peak1pgACC	7090259	1999	Denton D	Proceedings of the National Academy of Sciences	8	14 Min After Satiation, Deactivations	Interoception.Thirst
	peak1pgACC	5070099	2004	Poeppel D	Neuropsychologia	3	FM Sweeps vs. Rest	Perception.Audition
	peak1pgACC	5070099	2004	Poeppel D	Neuropsychologia	6	FM Sweeps vs. Lexical Decision	Perception.Audition
	peak1pgACC	5070099	2004	Poeppel D	Neuropsychologia	7	FM Sweeps vs. Categorical Perception	Perception.Audition
	peak1pgACC	7040111	2007	Jardri R	NeuroImage	2	Voice Familiarity Processing (FV - UFV)	Perception.Audition
	peak1pgACC	7040111	2007	Jardri R	NeuroImage	4	Self-Other Distinction (UFV - SGV)	Perception.Audition
	peak1pgACC	8110303	2003	Small D M	Neuron	1	(IP + IUP) - (WP + WUP)	Perception.Gustation
	peak1pgACC	8110303	2003	Small D M	Neuron	2	IP - WP	Perception.Gustation
	peak1pgACC	8110303	2003	Small D M	Neuron	3	IUP - WUP	Perception.Gustation
	peak1pgACC	8110303	2003	Small D M	Neuron	4	(IP + WP) - Tasteless Liquid	Perception.Gustation
	peak1pgACC	8110303	2003	Small D M	Neuron	5	IP - IUP	Perception.Gustation
	peak1pgACC	8110303	2003	Small D M	Neuron	6	IP - WUP	Perception.Gustation
	peak1pgACC	8110303	2003	Small D M	Neuron	7	WP - WUP	Perception.Gustation
	peak1pgACC	8110303	2003	Small D M	Neuron	8	(IUP +WUP) - Tasteless Liquid	Perception.Gustation
	peak1pgACC	8110303	2003	Small D M	Neuron	9	IUP - IP	Perception.Gustation
	peak1pgACC	8110303	2003	Small D M	Neuron	10	WUP - WP	Perception.Gustation
	peak1pgACC	8010032	2007	Rolls E T	European Journal of Neuroscience	4	The Sight of Chocolate, Cravers vs. Non-Cravers	Perception.Gustation
	peak1pgACC	8030076	2007	Haase L	Journal of Neuroscience Methods	1	Sucrose - Water	Perception.Gustation
	peak1pgACC	11080069	2010	Grabenhorst F	NeuroImage	3	Regions that Track Pleasantness for Taste	Perception.Gustation
	peak1pgACC	11080069	2010	Grabenhorst F	NeuroImage	5	Flavor Stimuli Activations Correlated with Subjective Pleasantness Ratings of Flavor	Perception.Gustation
	peak1pgACC	11080069	2010	Grabenhorst F	NeuroImage	7	Responses to Flavor (Vanilla and Strawberry) > Responses to Tasteless Control Stimuli	Perception.Gustation
	peak1pgACC	8010032	2007	Rolls E T	European Journal of Neuroscience	1	Chocolate in Mouth	Perception.Gustation,Emotion
	peak1pgACC	8010032	2007	Rolls E T	European Journal of Neuroscience	2	Chocolate in Mouth Only, Cravers vs. Non-Cravers	Perception.Gustation,Emotion
	peak1pgACC	8010032	2007	Rolls E T	European Journal of Neuroscience	3	Chocolate in Mouth, Dark Chocolate Image, Cravers vs. Non-Cravers	Perception.Gustation,Emotion
	peak1pgACC	8010032	2007	Rolls E T	European Journal of Neuroscience	5	Supralinearity, Cravers > Non-Cravers	Perception.Gustation,Emotion
	peak1pgACC	8010032	2007	Rolls E T	European Journal of Neuroscience	7	Interaction Effects, Chocolate vs. Milk, Cravers vs. Non-Cravers	Perception.Gustation,Emotion
	peak1pgACC	8010032	2007	Rolls E T	European Journal of Neuroscience	8	Correlation with the Pleasantness Ratings, Cravers vs. Non-Cravers	Perception.Gustation,Emotion
	peak1pgACC	8010032	2007	Rolls E T	European Journal of Neuroscience	9	Correlation with the Intensity Ratings, Cravers	Perception.Gustation,Emotion
	peak1pgACC	30061	2000	Savic I	Neuron	1	OS vs. AS	Perception.Olfaction
	peak1pgACC	30061	2000	Savic I	Neuron	2	OD-i vs. OS	Perception.Olfaction
	peak1pgACC	30061	2000	Savic I	Neuron	3	OD-q vs. OS	Perception.Olfaction
	peak1pgACC	30061	2000	Savic I	Neuron	4	OM vs. OS	Perception.Olfaction,Cognition.Memory.Explicit
	peak1pgACC	6110180	2005	Hui K K S	NeuroImage	1	Deqi Only, Deactivations	Perception.Somesthesis
	peak1pgACC	6110180	2005	Hui K K S	NeuroImage	2	Deqi Only, Activations	Perception.Somesthesis
	peak1pgACC	6110180	2005	Hui K K S	NeuroImage	5	Sensory, Deactivations	Perception.Somesthesis
	peak1pgACC	6110180	2005	Hui K K S	NeuroImage	6	Sensory, Activations	Perception.Somesthesis
	peak1pgACC	8110279	2005	Kulkami B	European Journal of Neuroscience	4	Correlation Analysis with Affective Ratings of Innocuous Stimuli	Perception.Somesthesis
	peak1pgACC	16040084	2009	Fang J	Human Brain Mapping	1	LV3	Perception.Somesthesis
	peak1pgACC	16040084	2009	Fang J	Human Brain Mapping	2	LV2	Perception.Somesthesis
	peak1pgACC	16040084	2009	Fang J	Human Brain Mapping	3	ST44	Perception.Somesthesis
	peak1pgACC	16040084	2009	Fang J	Human Brain Mapping	4	Sham	Perception.Somesthesis
	peak1pgACC	16040084	2009	Fang J	Human Brain Mapping	5	LV3, Deactivations	Perception.Somesthesis
	peak1pgACC	16040084	2009	Fang J	Human Brain Mapping	6	LV2, Deactivations	Perception.Somesthesis
	peak1pgACC	16040084	2009	Fang J	Human Brain Mapping	7	ST44, Deactivations	Perception.Somesthesis
	peak1pgACC	16040084	2009	Fang J	Human Brain Mapping	8	Sham, Deactivations	Perception.Somesthesis
	peak1pgACC	16040084	2009	Fang J	Human Brain Mapping	9	LV2 vs. Sham	Perception.Somesthesis
	peak1pgACC	16040084	2009	Fang J	Human Brain Mapping	10	ST44 vs. Sham	Perception.Somesthesis
	peak1pgACC	11080069	2010	Grabenhorst F	NeuroImage	2	Regions that Track Pleasantness for Temperature	Perception.Somesthesis
	peak1pgACC	11080069	2010	Grabenhorst F	NeuroImage	4	Temperature Stimuli Activations Correlated with Subjective Pleasantness Ratings of Temperature	Perception.Somesthesis
	peak1pgACC	11080069	2010	Grabenhorst F	NeuroImage	6	Responses to Temperature (Warm and Cold) > Responses to Neutral Control Stimuli	Perception.Somesthesis
	peak1pgACC	11080069	2010	Grabenhorst F	NeuroImage	1	Regions that Track Pleasantness of Both Temperature and Taste Rewards	Perception.Somesthesis,Perception.Gustation
	peak1pgACC	6110183	2004	Salomons T V	Journal of Neuroscience	1	Controllability Manipulation (UC - C)	Perception.Somesthesis.Pain
	peak1pgACC	6110183	2004	Salomons T V	Journal of Neuroscience	2	Stimulus - Controllability Overlap [(UC and C) and (UC - C)]	Perception.Somesthesis.Pain
	peak1pgACC	6110180	2005	Hui K K S	NeuroImage	3	Deqi + Pain, Deactivations	Perception.Somesthesis.Pain
	peak1pgACC	6110180	2005	Hui K K S	NeuroImage	4	Deqi + Pain, Activations	Perception.Somesthesis.Pain
	peak1pgACC	8110279	2005	Kulkami B	European Journal of Neuroscience	2	Interaction Between Pain and Localization	Perception.Somesthesis.Pain
	peak1pgACC	8110279	2005	Kulkami B	European Journal of Neuroscience	3	Correlation Analysis with Affective Unpleasantness Ratings of Noxious Stimuli	Perception.Somesthesis.Pain
	peak1pgACC	15110167	2014	Loggia M L	Arthritis & Rheumatism	4	Healthy Controls: Pain	Perception.Somesthesis.Pain
	peak1pgACC	15110167	2014	Loggia M L	Arthritis & Rheumatism	5	FM Patients: Pain	Perception.Somesthesis.Pain
	peak1pgACC	15110167	2014	Loggia M L	Arthritis & Rheumatism	6	Healthy Controls: Pain	Perception.Somesthesis.Pain
	peak1pgACC	15110167	2014	Loggia M L	Arthritis & Rheumatism	7	FM Patients: Pain	Perception.Somesthesis.Pain
	peak1pgACC	8110279	2005	Kulkami B	European Journal of Neuroscience	1	Interaction Between Pain and Unpleasantness	Perception.Somesthesis.Pain,Emotion
	peak1pgACC	15110167	2014	Loggia M L	Arthritis & Rheumatism	1	Healthy Controls: Pain Anticipation	Perception.Vision.Color
	peak1pgACC	15110167	2014	Loggia M L	Arthritis & Rheumatism	2	FM Patients: Pain Anticipation	Perception.Vision.Color
	peak1pgACC	15110167	2014	Loggia M L	Arthritis & Rheumatism	3	Healthy Controls > FM Patients: Pain Anticipation	Perception.Vision.Color
	peak1pgACC	15110167	2014	Loggia M L	Arthritis & Rheumatism	8	Healthy Controls: Relief Anticipation	Perception.Vision.Color
	peak1pgACC	15110167	2014	Loggia M L	Arthritis & Rheumatism	9	FM Patients: Relief Anticipation	Perception.Vision.Color
	peak1pgACC	15110167	2014	Loggia M L	Arthritis & Rheumatism	10	Healthy Controls > FM Patients: Relief Anticipation	Perception.Vision.Color
	peak1pgACC	30200	1999	Shen L	Human Brain Mapping	2	Visual Recognition > Spatial Recognition	Perception.Vision.Shape
	peak1pgACC	30200	1999	Shen L	Human Brain Mapping	3	Spatial Recognition > Visual Recognition	Perception.Vision.Shape
	peak1pgACC	5040019	1999	Murtha S	Journal of Cognitive Neuroscience	1	Abstract Patterns - Baseline (Activations)	Perception.Vision.Shape
	peak1pgACC	5040019	1999	Murtha S	Journal of Cognitive Neuroscience	2	Abstract Patterns - Baseline (Deactivations)	Perception.Vision.Shape
	peak1pgACC	5040019	1999	Murtha S	Journal of Cognitive Neuroscience	3	Abstract Patterns - Anticipation (Activations)	Perception.Vision.Shape
	peak1pgACC	5040019	1999	Murtha S	Journal of Cognitive Neuroscience	4	Abstract Patterns - Anticipation (Deactivations)	Perception.Vision.Shape
	peak1pgACC	8030076	2007	Haase L	Journal of Neuroscience Methods	2	Caffeine - Water	Pharmacology.Caffeine,Perception.Gustation
	peak1pgACC	15010011	2010	Spreng R N	Journal of Cognitive Neuroscience	1	Past, Future, Other > Control
	peak1pgACC	15010011	2010	Spreng R N	Journal of Cognitive Neuroscience	2	Control > Past, Future, Other
	peak1pgACC	15010011	2010	Spreng R N	Journal of Cognitive Neuroscience	3	Other > Past, Future
	peak1pgACC	15010011	2010	Spreng R N	Journal of Cognitive Neuroscience	4	Past, Future > Other
	peak2sgACC	30078	1998	van Mier H	Journal of Neurophysiology	1	All Tracing, RH - LH	Action.Execution
	peak2sgACC	30078	1998	van Mier H	Journal of Neurophysiology	2	All Tracing, LH - RH	Action.Execution
	peak2sgACC	30078	1998	van Mier H	Journal of Neurophysiology	5	Naive - Rest, LH	Action.Execution
	peak2sgACC	30078	1998	van Mier H	Journal of Neurophysiology	6	Naive - Rest, RH	Action.Execution
	peak2sgACC	30078	1998	van Mier H	Journal of Neurophysiology	7	Novel - Rest, LH	Action.Execution
	peak2sgACC	30078	1998	van Mier H	Journal of Neurophysiology	8	Novel - Rest, RH	Action.Execution
	peak2sgACC	30078	1998	van Mier H	Journal of Neurophysiology	11	Square Fast - Rest, LH	Action.Execution
	peak2sgACC	30078	1998	van Mier H	Journal of Neurophysiology	12	Square Fast - Rest, RH	Action.Execution
	peak2sgACC	30078	1998	van Mier H	Journal of Neurophysiology	13	Square Slow - Rest, LH	Action.Execution
	peak2sgACC	30078	1998	van Mier H	Journal of Neurophysiology	14	Square Slow - Rest, RH	Action.Execution
	peak2sgACC	30078	1998	van Mier H	Journal of Neurophysiology	15	Square Fast - Square Slow, LH	Action.Execution
	peak2sgACC	30078	1998	van Mier H	Journal of Neurophysiology	16	Square Fast - Square Slow, RH	Action.Execution
	peak2sgACC	30078	1998	van Mier H	Journal of Neurophysiology	3	All Tracing - Rest, RH	Action.Execution,Action.Motor Learning
	peak2sgACC	30078	1998	van Mier H	Journal of Neurophysiology	4	All Tracing - Rest, LH	Action.Execution,Action.Motor Learning
	peak2sgACC	30078	1998	van Mier H	Journal of Neurophysiology	9	Practiced - Rest, LH	Action.Execution,Action.Motor Learning
	peak2sgACC	30078	1998	van Mier H	Journal of Neurophysiology	10	Practiced - Rest, RH	Action.Execution,Action.Motor Learning
	peak2sgACC	9090115	2006	Harenski C L	NeuroImage	7	Decrease, Moral > Watch, Moral	Action.Inhibition,Cognition.Social Cognition,Emotion
	peak2sgACC	9090115	2006	Harenski C L	NeuroImage	6	Decrease, Non-moral > Number Discrimination	Action.Inhibition,Emotion
	peak2sgACC	9090115	2006	Harenski C L	NeuroImage	9	Decrease, Non-moral > Decrease, Moral	Action.Inhibition,Emotion
	peak2sgACC	9090115	2006	Harenski C L	NeuroImage	5	Decrease, Moral > Number Discrimination	Action.Inhibition,Emotion,Cognition.Social Cognition
	peak2sgACC	9090115	2006	Harenski C L	NeuroImage	8	Decrease, Moral > Decrease, Non-moral	Action.Inhibition,Emotion,Cognition.Social Cognition
	peak2sgACC	30078	1998	van Mier H	Journal of Neurophysiology	17	Practiced - Naive, LH	Action.Motor Learning
	peak2sgACC	30078	1998	van Mier H	Journal of Neurophysiology	18	Practiced - Naive, RH	Action.Motor Learning
	peak2sgACC	30078	1998	van Mier H	Journal of Neurophysiology	19	Naive - Square Slow, LH	Action.Motor Learning
	peak2sgACC	30078	1998	van Mier H	Journal of Neurophysiology	20	Naive - Square Slow, RH	Action.Motor Learning
	peak2sgACC	30078	1998	van Mier H	Journal of Neurophysiology	21	Naive - Square Fast, LH	Action.Motor Learning
	peak2sgACC	30078	1998	van Mier H	Journal of Neurophysiology	22	Naive - Square Fast, RH	Action.Motor Learning
	peak2sgACC	30078	1998	van Mier H	Journal of Neurophysiology	23	Practiced - Square Slow, LH	Action.Motor Learning
	peak2sgACC	30078	1998	van Mier H	Journal of Neurophysiology	24	Practiced - Square Slow, RH	Action.Motor Learning
	peak2sgACC	5040019	1999	Murtha S	Journal of Cognitive Neuroscience	17	Abstract Patterns Anticipation - Baseline (Activations)	Action.Preparation
	peak2sgACC	5040019	1999	Murtha S	Journal of Cognitive Neuroscience	18	Abstract Patterns Anticipation - Baseline (Deactivations)	Action.Preparation
	peak2sgACC	5040019	1999	Murtha S	Journal of Cognitive Neuroscience	19	Picture Anticipation - Baseline (Activations)	Action.Preparation
	peak2sgACC	5040019	1999	Murtha S	Journal of Cognitive Neuroscience	20	Picture Anticipation - Baseline (Deactivations)	Action.Preparation
	peak2sgACC	5040019	1999	Murtha S	Journal of Cognitive Neuroscience	21	Semantic Judgment Anticipation - Baseline (Activations)	Action.Preparation
	peak2sgACC	5040019	1999	Murtha S	Journal of Cognitive Neuroscience	22	Semantic Judgment Anticipation - Baseline (Deactivations)	Action.Preparation
	peak2sgACC	9100175	2001	Gusnard D A	Proceedings of the National Academy of Sciences	2	Externally Cued Condition (ECC) > Fixation	Cognition
	peak2sgACC	9100175	2001	Gusnard D A	Proceedings of the National Academy of Sciences	5	Fixation > Externally Cued Condition (ECC)	Cognition
	peak2sgACC	8010007	2008	Guroglu B	NeuroImage	1	Peer vs. Celebrity + Positive vs. Non-Positive	Cognition,Emotion
	peak2sgACC	8040110	2004	Ernst M	Neuropsychologia	1	Monetary Selection > Color Selection	Cognition,Emotion
	peak2sgACC	8040110	2004	Ernst M	Neuropsychologia	2	Monetary Anticipation > Color Anticipation	Cognition,Emotion
	peak2sgACC	8040110	2004	Ernst M	Neuropsychologia	3	Selection: High Risk/Reward > Low Risk/Reward	Cognition,Emotion
	peak2sgACC	10070140	2007	Plassmann H	Journal of Neuroscience	1	Positive Correlation with Willingness To Pay During Free-Bid Trials	Cognition,Emotion
	peak2sgACC	10070140	2007	Plassmann H	Journal of Neuroscience	2	Areas with Increasing Activation with WTP in Free-Bid & Free-Bid > Forced-Bid	Cognition,Emotion
	peak2sgACC	10070140	2007	Plassmann H	Journal of Neuroscience	3	Free-Bid > Forced-Bid, when Exposed to the Item	Cognition,Emotion
	peak2sgACC	10070140	2007	Plassmann H	Journal of Neuroscience	4	Forced-Bid > Free-Bid, when Exposed to the Item	Cognition,Emotion
	peak2sgACC	10070140	2007	Plassmann H	Journal of Neuroscience	5	Free-Bid > Forced-Bid, at Time of Bidding	Cognition,Emotion
	peak2sgACC	10070140	2007	Plassmann H	Journal of Neuroscience	6	Forced-Bid > Free-Bid, at Time of Bidding	Cognition,Emotion
	peak2sgACC	10100229	2009	Xue G	Cerebral Cortex	1	Foci of Regions Modulated by the Experienced Risk in the Parametric Analysis	Cognition,Emotion
	peak2sgACC	10100229	2009	Xue G	Cerebral Cortex	2	Foci of Regions Modulated by the Experienced Reward in the Parametric Analysis	Cognition,Emotion
	peak2sgACC	10100229	2009	Xue G	Cerebral Cortex	3	Risky Minus Safe Choices Across both Gain and Loss Domains	Cognition,Emotion
	peak2sgACC	10100229	2009	Xue G	Cerebral Cortex	4	Win Minus Loss Domains Across both Risky and Safe Choices	Cognition,Emotion
	peak2sgACC	10100229	2009	Xue G	Cerebral Cortex	5	Negative Correlation Between Individual Risk Preference Activation in Risky vs Safe Contrast	Cognition,Emotion
	peak2sgACC	10100229	2009	Xue G	Cerebral Cortex	6	Positive Correlation Between Individual Risk Preference and Activation in Win vs Loss Contrast	Cognition,Emotion
	peak2sgACC	11080065	2009	Ersner-Hershfield H	Social Cognitive and Affective Neuroscience	1	Regions Correlated with the Full Factorial Model: Main Effect of Person, Self > Other	Cognition,Emotion,Cognition.Social Cognition
	peak2sgACC	11080065	2009	Ersner-Hershfield H	Social Cognitive and Affective Neuroscience	2	Regions Correlated with the Full Factorial Model: Main Effect of Time, Current > Future	Cognition,Emotion,Cognition.Social Cognition
	peak2sgACC	11080065	2009	Ersner-Hershfield H	Social Cognitive and Affective Neuroscience	3	Regions Correlated with the Full Factorial Model: Valence, Positive > Negative (Activations)	Cognition,Emotion,Cognition.Social Cognition
	peak2sgACC	11080065	2009	Ersner-Hershfield H	Social Cognitive and Affective Neuroscience	4	Regions Correlated with the Full Factorial Model: Valence, Positive > Negative (Deactivations)	Cognition,Emotion,Cognition.Social Cognition
	peak2sgACC	11080065	2009	Ersner-Hershfield H	Social Cognitive and Affective Neuroscience	5	Person x Valence (Deactivations)	Cognition,Emotion,Cognition.Social Cognition
	peak2sgACC	11080065	2009	Ersner-Hershfield H	Social Cognitive and Affective Neuroscience	6	Time x Valence	Cognition,Emotion,Cognition.Social Cognition
	peak2sgACC	11080065	2009	Ersner-Hershfield H	Social Cognitive and Affective Neuroscience	7	Person x Time x Valence (Deactivations)	Cognition,Emotion,Cognition.Social Cognition
	peak2sgACC	13020013	2011	Pompei F	NeuroImage	1	Main Effect of Group: Interference minus Neutral	Cognition.Attention,Action.Inhibition
	peak2sgACC	13020013	2011	Pompei F	NeuroImage	2	Interference minus Neutral, Healthy Controls	Cognition.Attention,Action.Inhibition
	peak2sgACC	13020013	2011	Pompei F	NeuroImage	3	Interference minus Neutral, Healthy Control Relatives of Bipolar Disorder Patients	Cognition.Attention,Action.Inhibition
	peak2sgACC	13020013	2011	Pompei F	NeuroImage	4	Interference minus Neutral, Major Depressive Disorder Patient Relatives of Bipolar Disorder Patients	Cognition.Attention,Action.Inhibition
	peak2sgACC	13020013	2011	Pompei F	NeuroImage	5	Interference minus Neutral, Bipolar Disorder Patients	Cognition.Attention,Action.Inhibition
	peak2sgACC	13080075	2008	Ritchey M	Cerebral Cortex	5	Emotional > Neutral Encoding (long- vs. short-delay hits)	Cognition.Attention,Cognition.Memory.Working,Emotion,Cognition.Memory
	peak2sgACC	13080075	2008	Ritchey M	Cerebral Cortex	6	Emotional > Neutral Encoding (short- vs. long-delay hits)	Cognition.Attention,Cognition.Memory.Working,Emotion,Cognition.Memory
	peak2sgACC	13080075	2008	Ritchey M	Cerebral Cortex	3	Recollection Persistence for Emotional Stimuli	Cognition.Attention,Emotion,Cognition.Memory
	peak2sgACC	13080075	2008	Ritchey M	Cerebral Cortex	4	Recollection Persistence for Emotional and Neutral Stimuli	Cognition.Attention,Emotion,Cognition.Memory
	peak2sgACC	30164	1999	Poldrack R A	NeuroImage	2	Case > Semantic	Cognition.Language.Orthography
	peak2sgACC	30164	1999	Poldrack R A	NeuroImage	4	Case > Phonological	Cognition.Language.Orthography
	peak2sgACC	30164	1999	Poldrack R A	NeuroImage	8	Case > Pseudoword Phonological	Cognition.Language.Orthography
	peak2sgACC	30164	1999	Poldrack R A	NeuroImage	3	Phonological > Case	Cognition.Language.Phonology
	peak2sgACC	30164	1999	Poldrack R A	NeuroImage	6	Phonological > Semantic	Cognition.Language.Phonology
	peak2sgACC	30164	1999	Poldrack R A	NeuroImage	7	Pseudoword Phonological > Case	Cognition.Language.Phonology
	peak2sgACC	30164	1999	Poldrack R A	NeuroImage	10	Phonological > Semantic (Double Subtraction)	Cognition.Language.Phonology
	peak2sgACC	30164	1999	Poldrack R A	NeuroImage	12	Pseudoword Phonological > Semantic (Double Subtraction)	Cognition.Language.Phonology
	peak2sgACC	30149	2000	Kuperberg G R	Journal of Cognitive Neuroscience	3	Pragmatically Violated Sentences > Normal Sentences	Cognition.Language.Semantics
	peak2sgACC	30149	2000	Kuperberg G R	Journal of Cognitive Neuroscience	4	Normal Sentences > Pragmatically Violated Sentences	Cognition.Language.Semantics
	peak2sgACC	30149	2000	Kuperberg G R	Journal of Cognitive Neuroscience	5	Semantically Violated Sentences > Normal Sentences	Cognition.Language.Semantics
	peak2sgACC	30149	2000	Kuperberg G R	Journal of Cognitive Neuroscience	6	Normal Sentences > Semantically Violated Sentences	Cognition.Language.Semantics
	peak2sgACC	30149	2000	Kuperberg G R	Journal of Cognitive Neuroscience	9	(Normal vs. Pragmatic) > (Normal vs. Semantic and Syntax)	Cognition.Language.Semantics
	peak2sgACC	30149	2000	Kuperberg G R	Journal of Cognitive Neuroscience	10	(Normal vs. Semantic) > (Normal vs. Syntax)	Cognition.Language.Semantics
	peak2sgACC	30164	1999	Poldrack R A	NeuroImage	1	Semantic > Case	Cognition.Language.Semantics
	peak2sgACC	30164	1999	Poldrack R A	NeuroImage	5	Semantic > Phonological	Cognition.Language.Semantics
	peak2sgACC	30164	1999	Poldrack R A	NeuroImage	9	Semantic > Phonological (Double Subtraction)	Cognition.Language.Semantics
	peak2sgACC	30164	1999	Poldrack R A	NeuroImage	11	Semantic > Pseudoword Phonological (Double Subtraction)	Cognition.Language.Semantics
	peak2sgACC	5040019	1999	Murtha S	Journal of Cognitive Neuroscience	9	Semantic Judgment - Baseline (Activations)	Cognition.Language.Semantics
	peak2sgACC	5040019	1999	Murtha S	Journal of Cognitive Neuroscience	10	Semantic Judgment - Baseline (Deactivations)	Cognition.Language.Semantics
	peak2sgACC	5040019	1999	Murtha S	Journal of Cognitive Neuroscience	11	Semantic Judgment - Anticipation (Activations)	Cognition.Language.Semantics
	peak2sgACC	5040019	1999	Murtha S	Journal of Cognitive Neuroscience	12	Semantic Judgment - Anticipation (Deactivations)	Cognition.Language.Semantics
	peak2sgACC	5040019	1999	Murtha S	Journal of Cognitive Neuroscience	15	Semantic Judgment - Picture Naming (Activations)	Cognition.Language.Semantics
	peak2sgACC	5040019	1999	Murtha S	Journal of Cognitive Neuroscience	16	Semantic Judgment - Picture Naming (Deactivations)	Cognition.Language.Semantics
	peak2sgACC	7110334	2007	Thompson C K	Journal of Cognitive Neuroscience	1	Pseudowords vs. Words	Cognition.Language.Semantics
	peak2sgACC	7110334	2007	Thompson C K	Journal of Cognitive Neuroscience	2	Verbs vs. Fixation	Cognition.Language.Semantics
	peak2sgACC	7110334	2007	Thompson C K	Journal of Cognitive Neuroscience	3	Nouns vs. Fixation	Cognition.Language.Semantics
	peak2sgACC	5040019	1999	Murtha S	Journal of Cognitive Neuroscience	13	Picture Naming - Abstract Patterns (Activations)	Cognition.Language.Semantics,Cognition.Language.Speech
	peak2sgACC	5040019	1999	Murtha S	Journal of Cognitive Neuroscience	14	Picture Naming - Abstract Patterns (Deactivations)	Cognition.Language.Semantics,Cognition.Language.Speech
	peak2sgACC	7020069	2007	Basho S	Neuropsychologia	5	Factor-Specific Effects for Covert	Cognition.Language.Semantics,Cognition.Language.Speech
	peak2sgACC	7020069	2007	Basho S	Neuropsychologia	7	Covert > Overt	Cognition.Language.Semantics,Cognition.Language.Speech
	peak2sgACC	5040019	1999	Murtha S	Journal of Cognitive Neuroscience	5	Picture Naming - Baseline (Activations)	Cognition.Language.Semantics,Cognition.Language.Speech,Action.Execution.Speech
	peak2sgACC	5040019	1999	Murtha S	Journal of Cognitive Neuroscience	6	Picture Naming - Baseline (Deactivations)	Cognition.Language.Semantics,Cognition.Language.Speech,Action.Execution.Speech
	peak2sgACC	5040019	1999	Murtha S	Journal of Cognitive Neuroscience	7	Picture Naming - Anticipation (Activations)	Cognition.Language.Semantics,Cognition.Language.Speech,Action.Execution.Speech
	peak2sgACC	5040019	1999	Murtha S	Journal of Cognitive Neuroscience	8	Picture Naming - Anticipation (Deactivations)	Cognition.Language.Semantics,Cognition.Language.Speech,Action.Execution.Speech
	peak2sgACC	7020069	2007	Basho S	Neuropsychologia	1	Overall Effects for Category-Driven Word Generation	Cognition.Language.Semantics,Cognition.Language.Speech,Action.Execution.Speech
	peak2sgACC	7020069	2007	Basho S	Neuropsychologia	2	Factor-Specific Effects for Paced	Cognition.Language.Semantics,Cognition.Language.Speech,Action.Execution.Speech
	peak2sgACC	7020069	2007	Basho S	Neuropsychologia	3	Factor-Specific Effects for Unpaced	Cognition.Language.Semantics,Cognition.Language.Speech,Action.Execution.Speech
	peak2sgACC	7020069	2007	Basho S	Neuropsychologia	4	Factor-Specific Effects for Overt	Cognition.Language.Semantics,Cognition.Language.Speech,Action.Execution.Speech
	peak2sgACC	7020069	2007	Basho S	Neuropsychologia	6	Paced > Unpaced	Cognition.Language.Semantics,Cognition.Language.Speech,Action.Execution.Speech
	peak2sgACC	30149	2000	Kuperberg G R	Journal of Cognitive Neuroscience	1	Normal Sentences > Random Word Strings	Cognition.Language.Semantics,Cognition.Language.Syntax
	peak2sgACC	30149	2000	Kuperberg G R	Journal of Cognitive Neuroscience	2	Random Word Strings > Normal Sentences	Cognition.Language.Semantics,Cognition.Language.Syntax
	peak2sgACC	30149	2000	Kuperberg G R	Journal of Cognitive Neuroscience	7	Syntactically Violated Sentences > Normal Sentences	Cognition.Language.Syntax
	peak2sgACC	30149	2000	Kuperberg G R	Journal of Cognitive Neuroscience	8	Normal Sentences > Syntactically Violated Sentences	Cognition.Language.Syntax
	peak2sgACC	30195	2003	Jeffries K J	Neuroreport	1	Speaking > Singing	Cognition.Music
	peak2sgACC	30195	2003	Jeffries K J	Neuroreport	2	Singing > Speaking	Cognition.Music
	peak2sgACC	14010012	2013	Jack A I	NeuroImage	1	Social > Rest, Mechanical < Rest	Cognition.Reasoning,Cognition.Social Cognition
	peak2sgACC	14010012	2013	Jack A I	NeuroImage	2	Mechanical > Rest, Social < Rest	Cognition.Reasoning,Cognition.Social Cognition
	peak2sgACC	14010012	2013	Jack A I	NeuroImage	3	Social > Mechanical	Cognition.Reasoning,Cognition.Social Cognition
	peak2sgACC	14010012	2013	Jack A I	NeuroImage	4	Mechanical > Social	Cognition.Reasoning,Cognition.Social Cognition
	peak2sgACC	15030018	2006	Kobayashi C	Brain and Language	1	ToM > non ToM (monolingual)	Cognition.Social Cognition
	peak2sgACC	9090115	2006	Harenski C L	NeuroImage	2	Watch, Non-moral > Number Discrimination	Emotion
	peak2sgACC	9090115	2006	Harenski C L	NeuroImage	4	Watch, Non-moral > Watch, Moral	Emotion
	peak2sgACC	9100175	2001	Gusnard D A	Proceedings of the National Academy of Sciences	1	Internally Cued Condition (ICC) > Fixation	Emotion
	peak2sgACC	9100175	2001	Gusnard D A	Proceedings of the National Academy of Sciences	3	Internally Cued Condition (ICC) > Externally Cued Condition (ECC)	Emotion
	peak2sgACC	9100175	2001	Gusnard D A	Proceedings of the National Academy of Sciences	4	Fixation > Internally Cued Condition (ICC)	Emotion
	peak2sgACC	7120357	2004	Bjork J M	Journal of Neuroscience	1	Gain vs. Non-Gain Anticipation, Adults	Emotion,Cognition
	peak2sgACC	7120357	2004	Bjork J M	Journal of Neuroscience	2	Gain vs. Non-Gain Anticipation, Adolescents	Emotion,Cognition
	peak2sgACC	7120357	2004	Bjork J M	Journal of Neuroscience	3	Loss vs. Non-Loss Anticipation, Adults	Emotion,Cognition
	peak2sgACC	7120357	2004	Bjork J M	Journal of Neuroscience	4	Loss vs. Non-Loss Anticipation, Adolescents	Emotion,Cognition
	peak2sgACC	7120357	2004	Bjork J M	Journal of Neuroscience	5	Gain vs. Non-Gain Outcome, Adults	Emotion,Cognition
	peak2sgACC	7120357	2004	Bjork J M	Journal of Neuroscience	6	Gain vs. Non-Gain Outcome, Adolescents	Emotion,Cognition
	peak2sgACC	7120357	2004	Bjork J M	Journal of Neuroscience	7	Loss vs. Non-Loss Outcome, Adults	Emotion,Cognition
	peak2sgACC	7120357	2004	Bjork J M	Journal of Neuroscience	8	Loss vs. Non-Loss Outcome, Adolescents	Emotion,Cognition
	peak2sgACC	7120367	2007	Liu X	Journal of Neuroscience	1	Bet > Bank	Emotion,Cognition
	peak2sgACC	7120367	2007	Liu X	Journal of Neuroscience	2	Bank > Bet	Emotion,Cognition
	peak2sgACC	7120367	2007	Liu X	Journal of Neuroscience	3	Win > Loss	Emotion,Cognition
	peak2sgACC	7120367	2007	Liu X	Journal of Neuroscience	4	Loss > Win	Emotion,Cognition
	peak2sgACC	7120367	2007	Liu X	Journal of Neuroscience	5	Right > Wrong	Emotion,Cognition
	peak2sgACC	7120367	2007	Liu X	Journal of Neuroscience	6	Wrong > Right	Emotion,Cognition
	peak2sgACC	9090126	2008	Knutson B	Biological Psychiatry	1	Gain Anticipation vs. Non Gain Anticipation, MDD Patients > Healthy Controls	Emotion,Cognition
	peak2sgACC	9090126	2008	Knutson B	Biological Psychiatry	2	Gain Anticipation vs. Non Gain Anticipation, Healthy Controls > MDD Patients	Emotion,Cognition
	peak2sgACC	9090126	2008	Knutson B	Biological Psychiatry	3	Gain Outcome vs. Non Gain Outcome, Healthy Controls > MDD Patients	Emotion,Cognition
	peak2sgACC	9090126	2008	Knutson B	Biological Psychiatry	4	Non Loss Outcome vs. Loss Outcome, Healthy Controls > MDD Patients	Emotion,Cognition
	peak2sgACC	9090126	2008	Knutson B	Biological Psychiatry	5	Gain Anticipation vs. Non Gain Anticipation, Healthy Controls	Emotion,Cognition
	peak2sgACC	9090126	2008	Knutson B	Biological Psychiatry	6	Loss Anticipation vs. Nonloss Anticipation, Healthy Controls	Emotion,Cognition
	peak2sgACC	9090126	2008	Knutson B	Biological Psychiatry	7	Gain Outcome vs. Non Gain Outcome, Healthy Controls	Emotion,Cognition
	peak2sgACC	9090126	2008	Knutson B	Biological Psychiatry	8	Nonloss vs. Loss Outcome, Healthy Controls	Emotion,Cognition
	peak2sgACC	9090126	2008	Knutson B	Biological Psychiatry	9	Gain Anticipation vs. Non Gain Anticipation, MDD Patients	Emotion,Cognition
	peak2sgACC	9090126	2008	Knutson B	Biological Psychiatry	10	Loss Anticipation vs. Nonloss Anticipation, MDD Patients	Emotion,Cognition
	peak2sgACC	9090126	2008	Knutson B	Biological Psychiatry	11	Gain Outcome vs. Non Gain Outcome, MDD Patients	Emotion,Cognition
	peak2sgACC	9090126	2008	Knutson B	Biological Psychiatry	12	Nonloss vs. Loss Outcome, MDD Patients	Emotion,Cognition
	peak2sgACC	13080075	2008	Ritchey M	Cerebral Cortex	1	Encoding Success Activity (ESA) Emotional > ESA Neutral	Emotion,Cognition.Memory
	peak2sgACC	13080075	2008	Ritchey M	Cerebral Cortex	2	ESA Neutral > ESA Emotional	Emotion,Cognition.Memory
	peak2sgACC	9090115	2006	Harenski C L	NeuroImage	1	Watch, Moral > Number Discrimination	Emotion,Cognition.Social Cognition
	peak2sgACC	9090115	2006	Harenski C L	NeuroImage	3	Watch, Moral > Watch, Non-moral	Emotion,Cognition.Social Cognition
	peak2sgACC	30407	1998	Phillips M L	Proceedings of the Royal Society of London. Series B. Biological Sciences	3	Facial Expressions of Disgust - Neutral Facial Expressions	Emotion.Disgust
	peak2sgACC	30407	1998	Phillips M L	Proceedings of the Royal Society of London. Series B. Biological Sciences	4	Vocal Expressions of Disgust - Neutral Vocal Expressions	Emotion.Disgust
	peak2sgACC	30407	1998	Phillips M L	Proceedings of the Royal Society of London. Series B. Biological Sciences	6	Facial Expressions of Disgust - Facial Expressions of Fear	Emotion.Disgust
	peak2sgACC	30407	1998	Phillips M L	Proceedings of the Royal Society of London. Series B. Biological Sciences	8	Vocal Expressions of Disgust - Vocal Expressions of Fear	Emotion.Disgust
	peak2sgACC	30407	1998	Phillips M L	Proceedings of the Royal Society of London. Series B. Biological Sciences	1	Facial Expressions of Fear - Neutral Facial Expressions	Emotion.Fear
	peak2sgACC	30407	1998	Phillips M L	Proceedings of the Royal Society of London. Series B. Biological Sciences	2	Vocal Expressions of Fear - Neutral Vocal Expressions	Emotion.Fear
	peak2sgACC	30407	1998	Phillips M L	Proceedings of the Royal Society of London. Series B. Biological Sciences	5	Facial Expressions of Fear - Facial Expressions of Disgust	Emotion.Fear
	peak2sgACC	30407	1998	Phillips M L	Proceedings of the Royal Society of London. Series B. Biological Sciences	7	Vocal Expressions of Fear - Vocal Expressions of Disgust	Emotion.Fear
	peak2sgACC	7090273	2006	Yin Y	Journal of Nuclear Medicine	1	Increased Activity with Correction for Multiple Comparisons During Urine Withholding	Interoception.Bladder
	peak2sgACC	7090273	2006	Yin Y	Journal of Nuclear Medicine	2	Increased Activity as Trends Without Correction During Urine Withholding	Interoception.Bladder
	peak2sgACC	7080213	2003	de Araujo I E	Journal of Neurophysiology	1	Water - Tasteless	Interoception.Thirst
	peak2sgACC	7080213	2003	de Araujo I E	Journal of Neurophysiology	2	Water AND Salt AND Glucose	Interoception.Thirst
	peak2sgACC	7080213	2003	de Araujo I E	Journal of Neurophysiology	3	Water - Tasteless, Pre- vs. Post-Satiety	Interoception.Thirst
	peak2sgACC	7080213	2003	de Araujo I E	Journal of Neurophysiology	4	Water, Pre- vs. Post-Satiety	Interoception.Thirst
	peak2sgACC	7080213	2003	de Araujo I E	Journal of Neurophysiology	5	Brain Activity Correlated with Pleasantness Ratings of Water	Interoception.Thirst
	peak2sgACC	7080213	2003	de Araujo I E	Journal of Neurophysiology	6	Rest, Pre- vs. Post-Satiety	Interoception.Thirst
	peak2sgACC	6080138	2005	Napadow V	Human Brain Mapping	1	Manual, Increases	Perception.Somesthesis
	peak2sgACC	6080138	2005	Napadow V	Human Brain Mapping	2	Manual, Decreases	Perception.Somesthesis
	peak2sgACC	6080138	2005	Napadow V	Human Brain Mapping	3	Sensory Control, Increases	Perception.Somesthesis
	peak2sgACC	6080138	2005	Napadow V	Human Brain Mapping	4	2-Hz Electroacupuncture, Increases	Perception.Somesthesis
	peak2sgACC	6080138	2005	Napadow V	Human Brain Mapping	5	2-Hz Electroacupuncture, Decreases	Perception.Somesthesis
	peak2sgACC	6080138	2005	Napadow V	Human Brain Mapping	6	100-Hz Electroacupuncture, Increases	Perception.Somesthesis
	peak2sgACC	6080138	2005	Napadow V	Human Brain Mapping	7	100-Hz Electroacupuncture, Decreases	Perception.Somesthesis
	peak2sgACC	9090159	2008	Wu Y	Journal of Child Neurology	1	Regions Showing Signal Decrease In Cerebral Palsy Patients	Perception.Somesthesis
	peak2sgACC	9090159	2008	Wu Y	Journal of Child Neurology	2	Regions Showing Signal Increase In Cerebral Palsy Patients	Perception.Somesthesis
	peak2sgACC	9090159	2008	Wu Y	Journal of Child Neurology	3	Regions Showing Signal Increase In Healthy Children	Perception.Somesthesis
	peak2sgACC	5040041	1998	Svensson P	European Journal of Pain	1	High - Low, Tonic Activations	Perception.Somesthesis.Pain
	peak2sgACC	5040041	1998	Svensson P	European Journal of Pain	2	High - Low, Phasic Activations	Perception.Somesthesis.Pain
	peak2sgACC	5040041	1998	Svensson P	European Journal of Pain	3	High - Low, Phasic Deactivations	Perception.Somesthesis.Pain
	peak2sgACC	5040041	1998	Svensson P	European Journal of Pain	4	Low - Warmth, Phasic Activations	Perception.Somesthesis.Pain
	peak2sgACC	5040041	1998	Svensson P	European Journal of Pain	5	High - Warmth, Phasic Activations	Perception.Somesthesis.Pain
	peak2sgACC	5040019	1999	Murtha S	Journal of Cognitive Neuroscience	1	Abstract Patterns - Baseline (Activations)	Perception.Vision.Shape
	peak2sgACC	5040019	1999	Murtha S	Journal of Cognitive Neuroscience	2	Abstract Patterns - Baseline (Deactivations)	Perception.Vision.Shape
	peak2sgACC	5040019	1999	Murtha S	Journal of Cognitive Neuroscience	3	Abstract Patterns - Anticipation (Activations)	Perception.Vision.Shape
	peak2sgACC	5040019	1999	Murtha S	Journal of Cognitive Neuroscience	4	Abstract Patterns - Anticipation (Deactivations)	Perception.Vision.Shape
	See www.brainmap.org for more information.
